# Supplementary material for: Collateral Sensitivity to β-Lactam Antibiotics in Evolved Apramycin-Resistant MRSA
Source: Int J Mol Sci. 2024 Nov 15;25(22):12292. doi: 10.3390/ijms252212292 (PMC11594749; doi:10.3390/ijms252212292)
Supplement: Supplementary file 1 [file ijms-25-12292-s001.zip]

Archive with 1 entries (1 files):
- ijms-3212137-supplementary.pdf
